# Supplementary material for: Visualisation of dCas9 target search in vivo using an open-microscopy framework
Source: Nat Commun. 2019 Aug 7;10:3552. doi: 10.1038/s41467-019-11514-0 (PMC6685946; doi:10.1038/s41467-019-11514-0)
Supplement: Supplementary file 4 — Supplementary Software 1 [file 41467_2019_11514_MOESM4_ESM.zip]

Archive with 49 entries (43 files):
- Scripts_NC_dCas9/
- Scripts_NC_dCas9/Data analysis/
- Scripts_NC_dCas9/Data analysis/blanco_D_assessment.m
- Scripts_NC_dCas9/Data analysis/CellSeparation_UI_Load_newer.m
- Scripts_NC_dCas9/Data analysis/CombineCSVfiles.m
- Scripts_NC_dCas9/Data analysis/CountCellsTracksLocs_UI.m
- Scripts_NC_dCas9/Data analysis/histDadaptedKM_MSD.m
- Scripts_NC_dCas9/Data analysis/makecolbar.m
- Scripts_NC_dCas9/Data analysis/runTrackingAnalysis_MSD.m
- Scripts_NC_dCas9/Data analysis/runTrackingAnalysis_MSD_batch.m
- Scripts_NC_dCas9/Data analysis/ThStorm_csv_to_out_file.m
- Scripts_NC_dCas9/Data analysis/TrackMatlabdata_to_DperTrack_MSD.m
- Scripts_NC_dCas9/Data analysis/trackWithDummy.m
- Scripts_NC_dCas9/External scripts/
- Scripts_NC_dCas9/External scripts/FigExport/
- Scripts_NC_dCas9/External scripts/FigExport/.gitignore
- Scripts_NC_dCas9/External scripts/FigExport/append_pdfs.m
- Scripts_NC_dCas9/External scripts/FigExport/copyfig.m
- Scripts_NC_dCas9/External scripts/FigExport/crop_borders.m
- Scripts_NC_dCas9/External scripts/FigExport/eps2pdf.m
- Scripts_NC_dCas9/External scripts/FigExport/export_fig.m
- Scripts_NC_dCas9/External scripts/FigExport/fix_lines.m
- Scripts_NC_dCas9/External scripts/FigExport/ghostscript.m
- Scripts_NC_dCas9/External scripts/FigExport/im2gif.m
- Scripts_NC_dCas9/External scripts/FigExport/ImageSelection.class
- Scripts_NC_dCas9/External scripts/FigExport/ImageSelection.java
- Scripts_NC_dCas9/External scripts/FigExport/isolate_axes.m
- Scripts_NC_dCas9/External scripts/FigExport/LICENSE
- Scripts_NC_dCas9/External scripts/FigExport/pdf2eps.m
- Scripts_NC_dCas9/External scripts/FigExport/pdftops.m
- Scripts_NC_dCas9/External scripts/FigExport/print2array.m
- Scripts_NC_dCas9/External scripts/FigExport/print2eps.m
- Scripts_NC_dCas9/External scripts/FigExport/README.md
- Scripts_NC_dCas9/External scripts/FigExport/read_write_entire_textfile.m
- Scripts_NC_dCas9/External scripts/FigExport/user_string.m
- Scripts_NC_dCas9/External scripts/FigExport/using_hg2.m
- Scripts_NC_dCas9/External scripts/lsqmultifit.m
- Scripts_NC_dCas9/External scripts/nlinmultifit.m
- Scripts_NC_dCas9/External scripts/track.m
- Scripts_NC_dCas9/Flowchart.pdf
- Scripts_NC_dCas9/Result generation/
- Scripts_NC_dCas9/Result generation/histDadaptedKM_simulations.m
- Scripts_NC_dCas9/Result generation/levmar.mexw64
- Scripts_NC_dCas9/Result generation/MCDDA_dCas9_logbins.m
- Scripts_NC_dCas9/Result generation/plasmidcopynr_koffrate_levmar.m
- Scripts_NC_dCas9/Result generation/pTarget_levmar_global_smoothed.m
- Scripts_NC_dCas9/Simulations/
- Scripts_NC_dCas9/Simulations/CleaveSimulation.m
- Scripts_NC_dCas9/Simulations/Simulation_2pop_dCas9_logbins.m
