# Supplementary material for: Visualisation of dCas9 target search in vivo using an open-microscopy framework
Source: Nat Commun. 2019 Aug 7;10:3552. doi: 10.1038/s41467-019-11514-0 (PMC6685946; doi:10.1038/s41467-019-11514-0)
Supplement: Supplementary file 4 — Supplementary Software 1 [file 41467_2019_11514_MOESM4_ESM.zip › Scripts_NC_dCas9/Data analysis/blanco_D_assessment.m]

function [HistValues0_blanco] = blanco_D_assessment
%% Script used for diffusion coefficient distribution and avg number of tracks/cell of blanco
clear all
%Population diffusion coefficients should be known beforehand via
%simulations or analysis of real data, since blanco cells do not have
%enough data to obtain this info!
beta = [0.13,0.46,1.31];

%Some parameters for the plotting
plotstart = 1;
plotend = 5;
binwidthdata = 0.05;
binwidthfit = 0.001;
xlimit = 4;
yaxislim = 0.13;
poplinewidth = 2.5;
mainlinewidth = 1.5;
histFaceAlpha = 0.6;
imwidth = 700;
imheight = 500;
%Some parameters for colours
col2 = [81 157 5]./255; %pNonTarget
for i = 1:12
    col2ar(i,:) = col2-(col2-[0 0 0])*(i/12); %pNonTarget
    col2arwhite(i,:) = col2+([1 1 1]-col2)*((10-i)/12); %pNonTarget
end
cols1 = 'k';
cols2 = 'r';
cols3 = [255 116 30]./255;

%% Fitting blanco
%Load data
Dlist_blanco0insert = xlsread('H:\Data\dCas9-SamData-NatMethSubmission\blanco\Blanco0ins_4on10_RICHMEDIUM_1_combined_500_to_55000_cell_output_Diffusion_list_withCellID_4steps.xlsx');
Dlist_blanco0insert(Dlist_blanco0insert>xlimit) = [];
h0_blanco0ins = histogram(Dlist_blanco0insert,'BinWidth',binwidthdata,'Normalization','probability');
%Transfer data to new variable so it doesn't get removed
HistValues0_blanco = zeros(1,xlimit/binwidthdata);
HistValues0_blanco(1,1:size(h0_blanco0ins.Values,2)) = h0_blanco0ins.Values;

%Get x-axis array
xposedges = [0:binwidthdata:xlimit];
xpos=[];
for i = 1:size(xposedges,2)-1
    xpos(i) = xposedges(i)+(xposedges(1)*0.5+xposedges(2)*0.5);
end
% keyboard
%Make function for fitting
f1 = @(betab,x) (betab(1)*(((4/beta(1))^4).*(x.^3).*exp( -4.*x/beta(1)))/6 + betab(2)*(((4/beta(2)).^4).*(x.^3).*exp( -4.*x/beta(2)))/6 + betab(3)*(((4/beta(3))^4).*(x.^3).*exp( -4.*x/beta(3)))/6);

% Prepare input for NLINMULTIFIT and perform fitting
x_cell = {xpos};
y_cell = {HistValues0_blanco};
f_cell = {f1};
lb = 0*ones(3,1);
ub = 4*ones(3,1);
beta0 = ones(3,1);
%First 2 fits are for accurate starting values
[betat,conft] = ...
    nlinmultifit(x_cell, y_cell, f_cell, beta0);
beta0 = betat;
[betat,conft] = ...
    lsqmultifit(x_cell, y_cell, f_cell, beta0,lb,ub);
beta0 = betat;
%Actual fitting
[betablanco,confblanco] = ...
    lsqmultifit(x_cell, y_cell, f_cell, beta0,lb,ub)

%% Plot the blanco
figure(1); clf(1);
set(gcf,'pos',[10+imwidth*2 100 300 200]);
hold on

%Plot histogram
for j = 1:size(HistValues0_blanco,2)
    fill([xlimit/size(HistValues0_blanco,2)*(j-1) xlimit/size(HistValues0_blanco,2)*(j-1) xlimit/size(HistValues0_blanco,2)*j xlimit/size(HistValues0_blanco,2)*j]...
        ,[0 HistValues0_blanco(j) HistValues0_blanco(j) 0]...
        ,[1 1 1 1],'FaceAlpha',histFaceAlpha,'FaceColor','k','LineStyle','none')
end

%Plot fits over histogram
%Get fit data
int(1,:) = [beta(1),betablanco(1),beta(2),betablanco(2),beta(3),betablanco(3)];

%Make x,y data
xdata = [0:binwidthfit:4];
%Create y-data corresponding to individual fits
ydata1(1,:) = int(1,2).*(((4./int(1,1).^4).*xdata.^3).*exp(-4.*xdata./int(1,1))./6);
ydata2(1,:) = int(1,4).*(((4./int(1,3).^4).*xdata.^3).*exp(-4.*xdata./int(1,3))./6);
ydata3(1,:) = int(1,6).*(((4./int(1,5).^4).*xdata.^3).*exp(-4.*xdata./int(1,5))./6);
%Sum the three fits for the total fit
ydatatot(1,:) = ydata1(1,:)+ydata2(1,:)+ydata3(1,:);
%Normalize everything
ydatatot(1,:) = ydatatot(1,:)/sum(ydatatot(1,:))*(binwidthdata/binwidthfit);
ydata1(1,:) = ydata1(1,:)/sum(ydata1(1,:))*(binwidthdata/binwidthfit)*20*int(1,2);
ydata2(1,:) = ydata2(1,:)/sum(ydata2(1,:))*(binwidthdata/binwidthfit)*20*int(1,4);
ydata3(1,:) = ydata3(1,:)/sum(ydata3(1,:))*(binwidthdata/binwidthfit)*20*int(1,6);

%plot the fits
plot(xdata,ydata1(1,:),':','Color',cols1,'LineWidth',poplinewidth)
plot(xdata,ydata2(1,:),':','Color',cols2,'LineWidth',poplinewidth)
plot(xdata,ydata3(1,:),':','Color',cols3,'LineWidth',poplinewidth)
plot(xdata,ydatatot(1,:),'-','Color',col2ar(1,:),'LineWidth',mainlinewidth)

%Aestetics
title('Blanco fit - 3 populations')
xlabel('Apparent diffusion constant')
ylabel('Normalized population')
%Export figure if wanted
% set(gcf,'Color','none')
% export_fig 'H:\MATLAB_BIPNAS\figures_manuscript\fittingBlanco_MSD4.png' -r600
end
