# Supplementary material for: Visualisation of dCas9 target search in vivo using an open-microscopy framework
Source: Nat Commun. 2019 Aug 7;10:3552. doi: 10.1038/s41467-019-11514-0 (PMC6685946; doi:10.1038/s41467-019-11514-0)
Supplement: Supplementary file 4 — Supplementary Software 1 [file 41467_2019_11514_MOESM4_ESM.zip › Scripts_NC_dCas9/Data analysis/CellSeparation_UI_Load_newer.m]

%% Script for localization separation per cell
% required inputs:
% Watershed file (from ImageJ's InteractiveWatershed plugin)
% Watershed table (from ImageJ's InteractiveWatershed plugin)
% Position array (ThunderSTORM output .csv)
% List with reflected UV values on camera chip

% outputs:
% .OUT file containing positional data with cell ID added
% Cell map with UV intensity per cell

%First, asking user for all files with uigetfiles
clc; clear all;
oldCurrentFolder = pwd;
[watershedname,watershedfolder,~] = uigetfile({'*.tif';'.tiff';'*.*'},'Select Watershed Image')
cd(watershedfolder);
[tablename,tablefolder,~] = uigetfile('*.csv','Select Watershed Table')
[posname,posfolder,~] = uigetfile('*.csv','Select position array')
cd(oldCurrentFolder);
savename = [watershedfolder posname(1:end-4) '_cell_output.out'];
watershedim = imread([watershedfolder watershedname],1);
watershedtable = csvread([tablefolder tablename],1);
positions = csvread([posfolder posname],1);
%Loading UV map from static stored image
UVintim = imread('\\SMIDAQPC2\f\Koen\20180717\4px_gaussBlur_BGcorrected_avgUVintensity_SamsSettings_256.tif',1);
UVintim = double(UVintim)./double(max(max(UVintim)));
cellUVlistsavename = [savename(1:end-15) 'cellUVlist.mat'];

%Assumed frame-X-Y-Z list as input
%Making locarray in a correct way (X-Y-Z)
%X and Y are switched due to Matlab's nature of rotating images 90 degrees
%No effect on quantified data
locarray = positions(:,2:5);
locarray(:,2:3) = locarray(:,2:3);
locarrayt(:,1:2) = locarray(:,2:3);
locarray(:,2) = locarrayt(:,2);
locarray(:,3) = locarrayt(:,1);

%Cell table has the following columns:
%id - id - volume - CoMX - CoMY - boundingBoxMinX - boundingBoxMinY -
%boundingBoxMaxX - boundingBoxMaxY

%Min, max size for cell-outline data in pixel^2
minsize = 10;
maxsize = 300;
cells = [];

%for all watershed parts
for i = 1:size(watershedtable,1)
    %if within size bounds (more conditions can be added here
    if watershedtable(i,3) >= minsize
        if watershedtable(i,3) <= maxsize
            %store the cell id in an array
            cells = [cells; watershedtable(i,1) (watershedtable(i,8)-watershedtable(i,6)) (watershedtable(i,9)-watershedtable(i,7))];
        end
    end
end

%Get max boundingbox-sizes of cells
maxsizeCellX = max(cells(:,2));
maxsizeCellY = max(cells(:,3));

%% Get average UV intensity over cell
%load UV image

%for all cells
cellmaskedUVimage=[];
for i = 1:size(cells,1)
    cellid = cells(i,1);
    cellmaskedUVimage = watershedim==cellid;
    nrpixelsmask = sum(sum(cellmaskedUVimage));
    totUVvalue(cellid) = sum(sum(double(cellmaskedUVimage).*double(UVintim)))/nrpixelsmask;
end
totUVvalue = totUVvalue';
%Save UV value per cell
save(cellUVlistsavename,'totUVvalue');
%% Localisation filter in cells
tic

%Make a new array which only includes localisations that are actually in
%cells
%This new localisation array is ordered by cells rather than by frame
%and includes all localisations from that cell, ordered by frame
locarrayc = [];
cheatedframe = 0;
offset = 0;
negativeoffset = 0;
negativeoffsettemp = 0;
cellspecificoffset = 0;
prevtrueframe = -10;
for j = 1:size(cells,1)
    if mod(j,50) == 0
        fprintf('Cell %.0f of %.0f\n',j,size(cells,1));
    end
    tempim = watershedim == cells(j,1);
    for i = 1:size(locarray,1)
        %set xpos/ypos to rounded position of localization, with min/max to
        %sizes of image to prevent positions at x=0 etc.
        xpos = min(max(round(locarray(i,2)),1),size(watershedim,1));
        ypos = min(max(round(locarray(i,3)),1),size(watershedim,2));
        if tempim(xpos,ypos)
            if ~isempty(locarrayc)
                %if this is a new cell
                if j ~= locarrayc(end,5)
                    %make a new index that increases frame pos with 10 frames
                    %to prevent cross-talk between cells
                    offset = (max(locarrayc(:,1))+10);
                    negativeoffset = locarray(i,1);
                    cheatedframe = locarray(i,1) + offset-negativeoffset;
                    cellspecificoffset = (cheatedframe - locarray(i,1));
                    negativeoffsettemp = 0;
                else %if it's the same cell
                    %If the 2 positions are far apart
                    if (locarray(i,1)-prevtrueframe) > 10
                        if (locarray(i,1)+abs(cellspecificoffset)) - locarrayc(end,6) > 10
                            negativeoffsettemp = ((locarray(i,1)+cellspecificoffset) - locarrayc(end,1))-10;
                        end
                        cheatedframe = locarray(i,1) + offset-negativeoffset-negativeoffsettemp;
%                     negativeoffsettemp = 0;
                    else %if the 2 positions are close together
                        cheatedframe = locarray(i,1) + offset-negativeoffset-negativeoffsettemp;
                    end
                end
            else
                cheatedframe = locarray(i,1);
            end
            if cheatedframe < 0
                keyboard
            end
            if size(locarrayc,1) == 77
%                 keyboard
            end
            locarrayc = [locarrayc; cheatedframe locarray(i,2:4) j locarray(i,1)];
            prevtrueframe = locarray(i,1);
        end
    end
end
fprintf('Created ordered localisation data per cell in %.3f sec\n',toc);

%create and show 'final image'
%make empty matrix with size of input image
finalimage = zeros(size(watershedim));
for i = 1:size(cells,1)
    finalimage(watershedim == cells(i,1)) = randi(50)+2;
end

figure(2);clf(2); hold on
imagesc(finalimage);
scatter(locarray(:,3),locarray(:,2),4,'filled','k')
scatter(locarrayc(:,3),locarrayc(:,2),4,'filled','r')
colormap(colorcube); hold off

%Store data
saveFileHeader = 'FRAME\tXCENTER\tYCENTER\tZCENTER\tCELL\tORIGFRAME\n';
fid = fopen(savename,'w');
fprintf(fid, saveFileHeader);
for i = 1:size(locarrayc,1)
    fprintf(fid,'%.0f\t%.5f\t%.5f\t%.5f\t%.0f\t%.0f\n',locarrayc(i,1),locarrayc(i,2),locarrayc(i,3),locarrayc(i,4),locarrayc(i,5),locarrayc(i,6));
end
fclose(fid);
