# Supplementary material for: Visualisation of dCas9 target search in vivo using an open-microscopy framework
Source: Nat Commun. 2019 Aug 7;10:3552. doi: 10.1038/s41467-019-11514-0 (PMC6685946; doi:10.1038/s41467-019-11514-0)
Supplement: Supplementary file 4 — Supplementary Software 1 [file 41467_2019_11514_MOESM4_ESM.zip › Scripts_NC_dCas9/Data analysis/CombineCSVfiles.m]

%% Function to combine ThunderSTORM output .csv files to larger .csv files 
%This is necessary if files are > 4 GB, as they cannot be loaded as one
%file in ImageJ/ThunderSTORM

function CombineCSVfiles()

%filter info based on framenumbers
minFrame = 500;
maxFrame = 55000;

%Selecting files
%Easy handling of UI by opening certain folders at beginning (folderstart)
folderstart = 'D:\Data\Sam\20180823 pepN and PAM-KO pepN 0.1ngmL induction';
doneSelecting = 0;
i=1;
pathname = {};
while doneSelecting == 0
    if size(pathname) > 0
        folderstr = char(pathname(end));
        if strcmp(folderstr,'')
            folderstr = folderstart;
        end
    else
        folderstr = folderstart;
    end
    folderstr = [folderstr '\movie.csv'];
    [filename{i}, pathname{i}] = uigetfile(folderstr, 'Select export from ThunderSTORM');
    if isequal(filename{i},0) %user selected cancel
        doneSelecting = 1;
    else
    i = i+1;
    end
end
fprintf('All loaded!')
%ask user for folder to store OUT file
savepathname = uigetdir(folderstart,'Select folder to save total OUT file.');

%open all files and append end to end
outData = [];
endframe = 0;
endid = 0;
for k = 1:i-1
    try
    loadname = [char(pathname(k)) char(filename(k))];
    outDatatemp = dlmread(loadname, ',', 1,0);
    outDatatemp(:,1) = outDatatemp(:,1)+endid;
    endid = max(outDatatemp(:,1));
    outDatatemp(:,2) = outDatatemp(:,2)+endframe;
    endframe = max(outDatatemp(:,2));
    outData = [outData;outDatatemp];
    catch
        %Troubleshooting
        keyboard
    end
end
%filter outData
outData = outData(outData(:,2)>minFrame,:);
outData = outData(outData(:,2)<maxFrame,:);

%save new outfile
%Assuming phasor 2D ThunderSTORM output

%definitions for the output file
saveFileHeader = '"id","frame","x [nm]","y [nm]","z [nm]","intensity [photon]","offset [photon]","bkgstd [photon]","sigma1 [nm]","sigma2 [nm]"\n';
%open the output file for writing
fileID = fopen([savepathname, '_combined_500_to_55000.csv'],'w');
%write header
fprintf(fileID,saveFileHeader);
%write data
fprintf(fileID,'%g,%g,%g,%g,%g,%g,%g,%g,%g,%g\n',outData');
fclose(fileID);

%save overview of combined data in TXT file
%open the output file for writing
fileID = fopen([savepathname, '_combined_data_500_to_55000.txt'],'w');
fprintf(fileID,'List of used .CSV files for combined data:')
fprintf(fileID,'\n\r');
for k = 1:i-1
    fprintf(fileID,'%s\t%s\n',char(pathname(k)),char(filename(k)));
end
fclose(fileID);
end
