# Supplementary material for: Visualisation of dCas9 target search in vivo using an open-microscopy framework
Source: Nat Commun. 2019 Aug 7;10:3552. doi: 10.1038/s41467-019-11514-0 (PMC6685946; doi:10.1038/s41467-019-11514-0)
Supplement: Supplementary file 4 — Supplementary Software 1 [file 41467_2019_11514_MOESM4_ESM.zip › Scripts_NC_dCas9/Data analysis/CountCellsTracksLocs_UI.m]

%% Script to count cells, tracks, and localizations in a certain dataset

%Get files/folders via uiload
oldCurrentFolder = pwd;
cd('D:\Data\Sam');
[cellidlistfile,cellidlistfolder,~] = uigetfile({'*_withCellID.xlsx'},'Select CellID-list')
cd(cellidlistfolder);
[trackfile,trackfolder,~] = uigetfile({'*.tracks'},'Select TRACKS file')
[outfile,outfolder,~] = uigetfile({'*_cell_output.out'},'Select Cell-output OUTfile')
cd(oldCurrentFolder);

%Get CellIDlist
CellIDlist = xlsread([cellidlistfolder '/' cellidlistfile]);

%Optional filter on number of tracks per cell
mintrackspercell = 0;
maxtrackspercell = 9999999;
cellidinrange = [];
totaltracks = 0;
%Count totaltracks for all cells
for i = min(CellIDlist(:,2)):max(CellIDlist(:,2))
    temparr = [];
    %Select only tracks that are in this cell
    temparr = CellIDlist(CellIDlist(:,2) == i,:);
    tracksincell = size(temparr,1);
    if tracksincell >= mintrackspercell
        if tracksincell <= maxtrackspercell
            cellidinrange = [cellidinrange; i];
            totaltracks = totaltracks+tracksincell;
        end
    end
end
%Print output
fprintf('Nr of cells: %.0f\n',size(cellidinrange,1));
fprintf('Nr of tracks: %.0f\n',totaltracks);

%read TRACKS file to get info on nr of locs in the tracks
load([trackfolder '/' trackfile], '-mat');
%re-count nr of tracks via this (shows all tracks)
totaltracks2 = 0;
totallocintracks=0;
%Counting number of localizations in all tracks by looping over the tracks
for i = min(tracks(:,4)):max(tracks(:,4))
    %If the track is >+ 4 frames long
    if size(tracks(tracks(:,4)==i,:),1) >= 4
        totaltracks2 = totaltracks2+1;
        totallocintracks = totallocintracks + size(tracks(tracks(:,4)==i,:),1);
    end
end
%Print output
fprintf('Nr of tracks: %.0f\n',totaltracks2); %This should be the same as previous output
fprintf('Nr of localizations in tracks: %.0f\n',totallocintracks);

%read OUT file to get total nr of locs in there
OUTfile = dlmread([outfolder '/' outfile], '\t', 1,0);
totalloc = 0;
%Loop over the cells
for i = 1:size(cellidinrange,1)
    id = cellidinrange(i);
    totalloc = totalloc + size(OUTfile(OUTfile(:,5)==id,:),1);
end
fprintf('Nr of localizations total: %.0f\n',totalloc);
