# Supplementary material for: Visualisation of dCas9 target search in vivo using an open-microscopy framework
Source: Nat Commun. 2019 Aug 7;10:3552. doi: 10.1038/s41467-019-11514-0 (PMC6685946; doi:10.1038/s41467-019-11514-0)
Supplement: Supplementary file 4 — Supplementary Software 1 [file 41467_2019_11514_MOESM4_ESM.zip › Scripts_NC_dCas9/Data analysis/makecolbar.m]

%% Function to make a custom colourbar
function colbar = makecolbar()
colbar = zeros(100,3);

%Get three positions (normalized to value 100)
pos1 = 1;
pos2 = round(0.8/4*100);
pos3 = 100;

%Get three colours
col1 = [0 0 0]./255;
col2 = [255 26 0]./255;
col3 = [255 255 0]./255;

%Interpolate the colorbar between the colors and the positions
for i = pos1:pos2
    colbar(i,:) = col1+(col2-col1)*((i-pos1)/(pos2-pos1));
end
for i = pos2:pos3
    colbar(i,:) = col2+(col3-col2)*((i-pos2)/(pos3-pos2));
end
end
