# Supplementary material for: Visualisation of dCas9 target search in vivo using an open-microscopy framework
Source: Nat Commun. 2019 Aug 7;10:3552. doi: 10.1038/s41467-019-11514-0 (PMC6685946; doi:10.1038/s41467-019-11514-0)
Supplement: Supplementary file 4 — Supplementary Software 1 [file 41467_2019_11514_MOESM4_ESM.zip › Scripts_NC_dCas9/Data analysis/runTrackingAnalysis_MSD.m]

%% Run Tracking Analysis
%Main script of miCube-dCas9 analysis
%Makes diffusion coefficient lists for cells within certain ranges of dCas9
%copy numbers, as well as images of tracks in the cell.
% required inputs:
% localizations file (.csv or .out)
% UV-cell list (made via CellSeparation_UI_Load_newer)
% outputs:
% Diffusion lists for different dCas9 copy number intervals
% Images of tracks in cells for all cells

%% Start of function
%Requires frametime, trackwindow and trackmemory input. Default values are
%0.01 (s), 8 (px) and 1 (frame)
function [D,a] = runTrackingAnalysis_MSD(frametime,trackwindow,trackmem)
%Ask user for files via uigetfile
[filename, pathname] = uigetfile({'*.csv;*.out;*.tracks'}, 'Select export from ThunderSTORM or out file');
[filenameUV, pathnameUV] = uigetfile({'*.mat'}, 'Select UV-cell list .mat file');

%Perform analysis via _batch script
[D,a] = runTrackingAnalysis_MSD_batch(frametime,trackwindow,trackmem,filename,pathname,filenameUV,pathnameUV,['_' filename(1:5) '_']);

end
