# Supplementary material for: Visualisation of dCas9 target search in vivo using an open-microscopy framework
Source: Nat Commun. 2019 Aug 7;10:3552. doi: 10.1038/s41467-019-11514-0 (PMC6685946; doi:10.1038/s41467-019-11514-0)
Supplement: Supplementary file 4 — Supplementary Software 1 [file 41467_2019_11514_MOESM4_ESM.zip › Scripts_NC_dCas9/Data analysis/runTrackingAnalysis_MSD_batch.m]

%% Run Tracking Analysis
%Main script of miCube-dCas9 analysis
%Makes diffusion coefficient lists for cells within certain ranges of dCas9
%copy numbers, as well as images of tracks in the cell.
% required inputs:
% localizations file (.csv or .out)
% UV-cell list (made via CellSeparation_UI_Load_newer)
% outputs:
% Diffusion lists for different dCas9 copy number intervals
% Images of tracks in cells for all cells

%% Start of function
%Requires frametime, trackwindow and trackmemory input. Default values are
%0.01 (s), 8 (px) and 1 (frame)
function [D,a] = runTrackingAnalysis_MSD_batch(frametime,trackwindow,trackmem,filename,pathname,filenameUV,pathnameUV,smalldirname)
singlecellanalysis = 0; %Make 1 if you want single cell analysis
%Load UV data
load([pathnameUV filenameUV]);

%% Localization file alteration
if isequal(filename,0) %If no file is selected
    disp('User selected Cancel')
else %If a file is selected
    disp(['User selected ', fullfile(pathname, filename)])
    if strcmp(filename(end-2:end),'csv')%if .csv file selected, make it .out
        %This step could also be performed via ThStorm_csv_to_out_file.m,
        %and is basically a copy of this.
        M = importdata(fullfile(pathname,filename));
        
        %make new array with correct dimensions:
        %columns: frame, x, y, z, brightness, bg, i0, sx, sy, empty (NaN) == 10
        N = zeros(size(M.data,1),10);
        
        %Find all column numbers with some strings
        framecol = find(ismember(M.textdata,'"frame"'));
        xcol = find(ismember(M.textdata,'"x [nm]"'));
        ycol = find(ismember(M.textdata,'"y [nm]"'));
        zcol = find(ismember(M.textdata,'"z [nm]"'));
        intcol = find(ismember(M.textdata,'"intensity [photon]"'));
        bgcol = find(ismember(M.textdata,'"offset [photon]"'));
        sxcol = find(ismember(M.textdata,'"sigma1 [nm]"'));
        sycol = find(ismember(M.textdata,'"sigma2 [nm]"'));
        
        %start making new array in order:
        %frame, x, y, z, brightness, bg, i0, sx, sy, empty (NaN)
        if ~isempty(framecol)
            N(1:end,1) = M.data(1:end,framecol);
        end
        if ~isempty(xcol)
            N(1:end,2) = M.data(1:end,xcol);
        end
        if ~isempty(ycol)
            N(1:end,3) = M.data(1:end,ycol);
        end
        if ~isempty(zcol)
            N(1:end,4) = M.data(1:end,zcol);
        end
        if ~isempty(intcol)
            N(1:end,5) = M.data(1:end,intcol);
        end
        if ~isempty(bgcol)
            N(1:end,6) = M.data(1:end,bgcol);
        end
        if ~isempty(sxcol)
            N(1:end,8) = M.data(1:end,sxcol);
        end
        if ~isempty(sycol)
            N(1:end,9) = M.data(1:end,sycol);
        end
        N(1:end,10) = NaN;
        exporting = 1;
        %export to OUT file in same folder, same name
        if exporting
            %definitions for the output file
            saveFileHeader = 'FRAME\tXCENTER\tYCENTER\tBRIGHTNESS\tBG\tI0\tS_X\tS_Y\n';
            %open the output file for writing
            fileID = fopen([pathname, filename(1:end-4), '.out'],'w');
            %write header
            fprintf(fileID,saveFileHeader);
            %write data
            fprintf(fileID,'%d\t%d\t%d\t%d\t%d\t%d\t%d\t%d\t%d\t%d\n',N');
        end
        fclose(fileID);
    else
        fprintf('Out file selected, skipping csv to out.\n')
    end
end
fprintf('\nDone making out file.\nStarting tracking\n')

%% Tracking
%if anything other than a trackfile is selected, the tracking needs to be
%performed.
if ~strcmp(filename(end-5:end),'tracks')
    %Load the .out file we just made or selected
    loadname = [pathname, filename(1:end-4), '.out'];
    newData = dlmread(loadname, '\t', 1,0);
    %Load some tracking parameters
    appData.trackParams.maxDisp = trackwindow;
    appData.trackParams.mem = trackmem;
    % Note: following line is for dimensionality - we are working in 2D
    appData.trackParams.dim = 2;
    appData.trackParams.good = 0;
    appData.trackParams.quiet = 0;
    
    %Load data in a structure
    if isstruct(newData)
        appData.data = newData.data;
    else
        appData.data = newData;
    end
    clear newData;
    
    pos = zeros(length(appData.data(:,1)),3);
    
    % standard indexing of X,Y data
    pos(:,1) = appData.data(:,2);
    pos(:,2) = appData.data(:,3);
    
    if size(appData.data,2)==11 %if cell Data is present in the dataset
        pos(:,3) = appData.data(:,4); %put the cell data in the pos array
        pos(:,4) = appData.data(:,1);
    else %If the cell data is not present (not recommended)
        pos(:,3) = appData.data(:,1);
    end
    %Perform tracking
    tracks = trackWithDummy(pos, appData.trackParams);
    nMolecules = max(tracks(:,4));
    appData.tracks = tracks;
    appData.nMolecules = nMolecules;
    
    % Add the intensity to the tracks file and makes sure
    % they are in the correct order (because tracking changes the
    % order)
    if size(appData.data,2)>10
        appData.tracks = [appData.tracks(:,1:5) appData.data(:,5)];
        for i = 1:length(appData.tracks)
            Listsort(i)= find(appData.tracks(i,1) == appData.data(:,2) & appData.tracks(i,3) == appData.data(:,1) & appData.tracks(i,2) == appData.data(:,3));
        end
        appData.tracks(:,6)= appData.tracks(Listsort,6);
    end
    
    %Save .track data in same folder as loaded files
    save([loadname(1:end-4),'_win',num2str(appData.trackParams.maxDisp),'_mem',num2str(appData.trackParams.mem),'.tracks'],'-struct','appData','tracks');
else %if a track file is selected
    %Load the trackfile
    load([pathname filename],'-mat');
    appData.tracks = tracks;
    %Store some parameters for downstream info
    appData.trackParams.maxDisp = trackwindow;
    appData.trackParams.mem = trackmem;
    appData.trackParams.dim = 2;
    appData.trackParams.good = 0;
    appData.trackParams.quiet = 0;
end

%% Get diffusion distribution
%Get array of diffusion constants out from the trackarray
trackarray = appData.tracks;
[D, a] = TrackMatlabdata_to_DperTrack_MSD(trackarray,frametime,pathname,filename)

%Make a list corresponding to D,a with cell id
%This allows for checking which D's come from which cells
for i = 1:length(a)
    try
        trackid = a(i);
        firstposid = find(appData.tracks(:,4)==a(i),3);
        firstpos = appData.tracks(min(firstposid),3);
        cellid(i) = min(appData.data(find(appData.data(:,1)==firstpos),5));
    catch
        keyboard
    end
end
cellid = cellid';
%Make D/cellID matrix
Dwithcells = [D cellid];

%Save D/CellID matrix
if length(Dwithcells) > 0
    st = xlswrite([pathname,'\' filename(1:end-4) '_Diffusion_list_withCellID_4steps.xlsx'],Dwithcells)
end

%write xlsx's with only cells > X & < Y tracks
tic
%Repeating a for-loop twice
%First time specifically for 10-100 tracks (uncorrected!) interval
%Therefore, this first for-loop doesn't loop
for mintracks = 10
    for maxtracks = 100
        Dfiltercells= [];
        %Find cells containing tracks between mintracks and maxtracks
        %corrected for UV intensity of the cell
        for i = 1:max(Dwithcells(:,2))
            if size(Dwithcells(Dwithcells(:,2)==i),1) > mintracks*(1+(1-totUVvalue(i))) && size(Dwithcells(Dwithcells(:,2)==i),1) <= maxtracks*(1+(1-totUVvalue(i)))
                Dfiltercells = [Dfiltercells;Dwithcells(Dwithcells(:,2)==i)];
            end
        end
        
        %Store the combined D array as .xlsx file
        if length(Dfiltercells) > 0
            %Make sure the folder exists before trying to store something
            %in it
            if ~exist([pathname 'corrTrackNrIntervals' smalldirname '\'],'dir')
                mkdir([pathname 'corrTrackNrIntervals' smalldirname '\']);
            end
            st = xlswrite([pathname,'\corrTrackNrIntervals' smalldirname '\' num2str(mintracks) '-' num2str(maxtracks) 'corr_trackspercells_' filename(1:end-4) '_Diffusion_list_filteredCells_4steps.xlsx'],Dfiltercells);
        end
    end
end
%This is the full loop, which makes files for 50-track (uncorrected!)
%intervals of the cells
for mintracks = 50:50:700
    for maxtracks = mintracks:50:750
        Dfiltercells= [];
        %Find cells containing tracks between mintracks and maxtracks
        %corrected for UV intensity of the cell
        for i = 1:max(Dwithcells(:,2))
            if size(Dwithcells(Dwithcells(:,2)==i),1) > mintracks*(1+(1-totUVvalue(i))) && size(Dwithcells(Dwithcells(:,2)==i),1) <= maxtracks*(1+(1-totUVvalue(i)))
                Dfiltercells = [Dfiltercells;Dwithcells(Dwithcells(:,2)==i)];
            end
        end
        
        %Store the combined D array as .xlsx file
        if length(Dfiltercells) > 0
            %Make sure the folder exists before trying to store something
            %in it
            if ~exist([pathname 'corrTrackNrIntervals' smalldirname '\'],'dir')
                mkdir([pathname 'corrTrackNrIntervals' smalldirname '\']);
            end
            st = xlswrite([pathname,'\corrTrackNrIntervals' smalldirname '\' num2str(mintracks) '-' num2str(maxtracks) 'corr_trackspercells_' filename(1:end-4) '_Diffusion_list_filteredCells_4steps.xlsx'],Dfiltercells);
        end
    end
end
%Show that all data is stored
fprintf('Writing all Track Interval Values in %.0f s',toc)
if singlecellanalysis
%% Diffusion distribution per cell
%Add cellnr to tracks-list, similar to before
appData.tracks= [appData.tracks(:,1:4) appData.data(:,5)];
Listsort = zeros(1,length(appData.tracks));
for i = 1:length(appData.tracks)
    %circumventing if values appear twice (rare occasions)
    val = find(appData.tracks(i,1) == appData.data(:,2) & appData.tracks(i,2) == appData.data(:,3));
    %choose value closest to i
    if length(val) > 1
        closestval = 1;
        for k = 1:length(val)
            distance_val(k) = abs(val(k)-i);
        end
        [~, closestval] = min(distance_val);
        closestvalvalue = val(closestval);
        val = closestvalvalue;
    end
    Listsort(i)= val;
end
appData.tracks(:,5)= appData.tracks(Listsort,5);

cellmetadata = [];
%make partial .tracks data for each cell
for i = min(appData.tracks(:,5)):max(appData.tracks(:,5))
    cellData = appData.tracks(appData.tracks(:,5)==i,:);
    if ~exist([pathname 'cells' smalldirname '\'],'dir')
        mkdir([pathname 'cells' smalldirname '\']);
    end
    %Correct for lowest time value to prevent long tracking
    cellData(:,4) = cellData(:,4)-min(cellData(:,4));
    %Get Diffusion coefficient from this partial tracks data
    [D,a] = TrackMatlabdata_to_DperTrack_MSD(cellData(:,1:4),0.01,[pathname 'cells' smalldirname '\'],[filename(1:end-4) '_cell' num2str(i) '____']);
    
    %Count number of tracks >= 4 long for this cell
    nroftracks = 0;
    for j = min(cellData(:,4)):max(cellData(:,4))
        if length(cellData(cellData(:,4)==j)) >= 4
            nroftracks = nroftracks + 1;
        end
    end
    %Store this information in a matrix
    try
        cellmetadata(i,1) = i;
        cellmetadata(i,2) = length(cellData);
        cellmetadata(i,3) = nroftracks;
    catch
        %if this happens, no tracks can be found - only loc in the cell
        cellmetadata(i,1) = i;
        cellmetadata(i,2) = length(cellData);
        cellmetadata(i,3) = 0;
    end
    %Make images of the tracks in every cell, colour-coded for diffusion
    %coefficient
    %only draw if more than 5 tracks
    if cellmetadata(i,3) >= 5
        %Get cellID
        CellId = i;
        %Select tracks in this cell only
        tracks_cellonly = appData.tracks(appData.tracks(:,5)==CellId,:);
        tracks_cellonly(:,3:4) = tracks_cellonly(:,3:4)-min(tracks_cellonly(:,3:4));
        tracks_cell_tracksonly = [];
        %Select tracks >= 4 length only
        for j = min(tracks_cellonly(:,4)):max(tracks_cellonly(:,4))
            tracklength = sum(tracks_cellonly(:,4)==j);
            if tracklength >= 4
                tracks_cell_tracksonly = [tracks_cell_tracksonly; tracks_cellonly(tracks_cellonly(:,4)==j,:)];
            end
        end
        
        nrtracks = length(D);
        nrlocsoftracks = length(tracks_cell_tracksonly);
        
        %Make figure
        figure(1);clf(1)
        hold on
        
        %Make color schale
        myColorMap = jet(4000);
        
        %for all tracks
        c1=0;c2=0;c3=0;
        %Make a custom color bar
        colbar = makecolbar();
        for l = 1:size(a,1)
            temptrack =[];
            %for all points in this track
            temptrack=tracks_cellonly(tracks_cellonly(:,4)==a(l),:);
            %get the speed
            Diffspeed = D(l);
            % figure out the color from that intensity.
            %scale the number from 0-4 to 0-100
            correctedD = max(Diffspeed,0);
            correctedD = min(correctedD*25,100);
            %Get the custom color based on the corrected diffusion
            %coefficient
            theLineColor = colbar(max(round(correctedD),1),:);
            %Line thickness is based on diffusion constant of track
            %2.5-->0.5 linethickness fromD=0->4
            lw = (4-min(Diffspeed,4)/4)*1-2.5;
            if (Diffspeed > 0.0) && (Diffspeed < 4)
                for j=1:size(temptrack,1)-1
                    %plot a line with color
                    line([temptrack(j,1) temptrack(j+1,1)],[temptrack(j,2) temptrack(j+1,2)],'Color',theLineColor,'LineStyle','-','LineWidth',lw);
                end
            end
        end
        %re-draw slow tracks so they appear on top
        slowtracks = a(D<0.2);
        slowtracksD = D(D<0.2);
        slowtracks = slowtracks(slowtracks~=0)
        for l = 1:size(slowtracks,1)
            temptrack =[];
            %for all points in this track
            temptrack=tracks_cellonly(tracks_cellonly(:,4)==slowtracks(l),:);
            %get the speed
            Diffspeed = slowtracksD(l);
            % figure out the color from that intensity.
            %scale the number from 0-4 to 0-100
            correctedD = max(Diffspeed,0);
            correctedD = min(correctedD*25,100);
            theLineColor = colbar(max(round(correctedD),1),:);
            lw = (4-min(Diffspeed,4)/4)*1-2.5; %2.5-->0.5 linethickness fromD=0->4
            % lw = 1.2;
            if (Diffspeed > 0.0) && (Diffspeed < 4)
                for j=1:size(temptrack,1)-1
                    %plot a line with color
                    line([temptrack(j,1) temptrack(j+1,1)],[temptrack(j,2) temptrack(j+1,2)],'Color',theLineColor,'LineStyle','-','LineWidth',lw);
                end
            end
        end
        
        axis square
        
        %Draw scalebar
        topy = max(tracks_cell_tracksonly(:,2))
        bottomy = min(tracks_cell_tracksonly(:,2))
        rightx = max(tracks_cell_tracksonly(:,1))
        leftx = min(tracks_cell_tracksonly(:,1))
        line([rightx-1/0.128+0.8 rightx+0.8],[bottomy-1.6,bottomy-1.6],'color','k','linewidth',3)
        text(rightx-1/0.128+4.8,bottomy-0.8,'1 �m','FontSize',14,'HorizontalAlignment','center')
        
        %Draw information
        str = ['Nr of localizations: ' num2str(nrlocsoftracks)]
        text(leftx,topy+0.3*8,str)
        str = ['Nr of tracks: ' num2str(nrtracks)]
        text(leftx,topy+0.2*8,str)
        
        %plot 'colorbar' in a convoluted way since it's custom
        xstart = rightx+0.2*8;
        xwidth = 0.1*8
        ystart = bottomy; %bottom
        yheight = abs(topy-bottomy);
        steps = 100;
        
        %Make a number of steps and fill those with colours from the custom
        %colorbar
        nrticks = 9;
        tickwidth = -0.02*8;
        labelspacing = 0.02*8;
        for l = 1:steps
            fill([xstart xstart+xwidth xstart+xwidth xstart], [ystart+yheight/steps*(l-1) ystart+yheight/steps*(l-1) ystart+yheight/steps*l ystart+yheight/steps*l],colbar(l,:),'EdgeColor','none')
        end
        %draw square around it with fill ()
        fill([xstart xstart+xwidth xstart+xwidth xstart], [ystart ystart ystart+yheight ystart+yheight],'w','FaceAlpha',0,'EdgeColor','k')
        for l = 1:nrticks
            ypos = ystart+yheight*((l-1)/(nrticks-1))
            line([xstart+xwidth xstart+xwidth+tickwidth], [ypos ypos],'Color','k')
            text(xstart+xwidth+labelspacing, ypos, num2str(4*((l-1)/(nrticks-1)),'%.1f'),'VerticalAlignment','middle')
        end
        %Add text
        txtrot = text(xstart+xwidth+labelspacing+1.1, ystart+yheight/2,'Apparent diffusion coefficient (�m^2/s)','VerticalAlignment','middle','HorizontalAlignment','center')
        set(txtrot,'Rotation',90);
        
        %Finish figure
        set(gca,'YTick',[])
        set(gca,'XTick',[])
        set(gca,'box','off')
        axis off
        set(gcf,'color','None')
        %Export figure to .png
        export_fig([pathname 'cells' smalldirname '/cell_' num2str(i) '.png'],'-r300')
    end
    
end
%Store data
% metadatasavename = [pathname 'cells\CellsMetadata.csv']
% writetable(cell2table([{'Cell ID','Nr of Locs','Nr of Tracks'}; num2cell(cellmetadata)]),metadatasavename,'writevariablenames',0,'delimiter',';')
end
%End of function
end
