# Supplementary material for: Visualisation of dCas9 target search in vivo using an open-microscopy framework
Source: Nat Commun. 2019 Aug 7;10:3552. doi: 10.1038/s41467-019-11514-0 (PMC6685946; doi:10.1038/s41467-019-11514-0)
Supplement: Supplementary file 4 — Supplementary Software 1 [file 41467_2019_11514_MOESM4_ESM.zip › Scripts_NC_dCas9/Data analysis/ThStorm_csv_to_out_file.m]

%% Transforming ThunderSTORM .csv files (also combined ones) to .OUT files for use in downstream functions

exporting = true;
%Ask user for file
[filename, pathname] = uigetfile('*.csv', 'Select export from ThunderSTORM');
if isequal(filename,0)
   disp('User selected Cancel')
else
   disp(['User selected ', fullfile(pathname, filename)])
   %Import data
    M = importdata(fullfile(pathname,filename));
    
    %make new array with correct dimensions:
    %columns: frame, x, y, z, brightness, bg, i0, sx, sy, empty (NaN) == 10
    N = zeros(size(M.data,1),10);
    
    %Find all column numbers with some strings
    framecol = find(ismember(M.textdata,'"frame"'));
    xcol = find(ismember(M.textdata,'"x [nm]"'));
    ycol = find(ismember(M.textdata,'"y [nm]"'));
    zcol = find(ismember(M.textdata,'"z [nm]"'));
    intcol = find(ismember(M.textdata,'"intensity [photon]"'));
    bgcol = find(ismember(M.textdata,'"offset [photon]"'));
    sxcol = find(ismember(M.textdata,'"sigma1 [nm]"'));
    sycol = find(ismember(M.textdata,'"sigma2 [nm]"'));
    
    %start making new array in order:
    %frame, x, y, z, brightness, bg, i0, sx, sy, empty (NaN)
    if ~isempty(framecol)
        N(1:end,1) = M.data(1:end,framecol);
    end
    if ~isempty(xcol)
        N(1:end,2) = M.data(1:end,xcol);
    end
    if ~isempty(ycol)
        N(1:end,3) = M.data(1:end,ycol);
    end
    if ~isempty(zcol)
        N(1:end,4) = M.data(1:end,zcol);
    end
    if ~isempty(intcol)
        N(1:end,5) = M.data(1:end,intcol);
    end
    if ~isempty(bgcol)
        N(1:end,6) = M.data(1:end,bgcol);
    end
    if ~isempty(sxcol)
        N(1:end,8) = M.data(1:end,sxcol);
    end
    if ~isempty(sycol)
        N(1:end,9) = M.data(1:end,sycol);
    end
    N(1:end,10) = NaN;
    
    %export to OUT file in same folder, same name
    if exporting
        %definitions for the output file
        saveFileHeader = 'FRAME\tXCENTER\tYCENTER\tBRIGHTNESS\tBG\tI0\tS_X\tS_Y\n';
        %open the output file for writing    

        fileID = fopen([pathname, filename(1:end-4), '.out'],'w');
        %write header
        fprintf(fileID,saveFileHeader);
        %write data
        fprintf(fileID,'%d\t%d\t%d\t%d\t%d\t%d\t%d\t%d\t%d\t%d\n',N');
    end
    fclose(fileID);
end
fprintf('\nDone.\n')
