# Supplementary material for: Visualisation of dCas9 target search in vivo using an open-microscopy framework
Source: Nat Commun. 2019 Aug 7;10:3552. doi: 10.1038/s41467-019-11514-0 (PMC6685946; doi:10.1038/s41467-019-11514-0)
Supplement: Supplementary file 4 — Supplementary Software 1 [file 41467_2019_11514_MOESM4_ESM.zip › Scripts_NC_dCas9/Data analysis/TrackMatlabdata_to_DperTrack_MSD.m]

%% Wrapper for making diffusion cofficient distrubutions
%Required input:
% track array
% frame time (seconds)
% storage folder
% storage name
%Output:
% Array of diffusion coefficients (Dmle)
% Track-id (At)

function [Dmle, at] = TrackMatlabdata_to_DperTrack_MSD(trackarray,frametime,trackfolder,trackname)

%Renaming
tracks = trackarray;
%Making a savename (.xlsx file)
savename = [trackfolder trackname(1:end-4) '_Diffusion_list_complete.xlsx'];

%Changing pixels to �m in the tracks --> This is microscope-specific
trackstemp = tracks;
trackstemp(:,1:2) = trackstemp(:,1:2)*0.128;
%Perform actual determination of Diffusion coefficients
[Dmle, at] = histDadaptedKM_MSD(trackstemp,frametime,'');

%Store data
if length(Dmle) > 0
    xlswrite(savename,Dmle);
end
end
