# Supplementary material for: Visualisation of dCas9 target search in vivo using an open-microscopy framework
Source: Nat Commun. 2019 Aug 7;10:3552. doi: 10.1038/s41467-019-11514-0 (PMC6685946; doi:10.1038/s41467-019-11514-0)
Supplement: Supplementary file 4 — Supplementary Software 1 [file 41467_2019_11514_MOESM4_ESM.zip › Scripts_NC_dCas9/Data analysis/trackWithDummy.m]

%% Function for tracking
%Uses a dummy track to ensure conintuous spacing in time
function tracks = trackWithDummy(pos,trackParams)
% add a dummy track outside the field of view to ensure continuous spacing in time
dummyTrack(:,1:size(pos,2)-1) = 10000*ones(int32(max(pos(:,end))),size(pos,2)-1);
dummyTrack(:,size(pos,2)) = 1:int32(max(pos(:,end))); %continuous frame counter

% sort tracks by ascending frame number
posAndDummy = [pos; dummyTrack];
posAndDummy = sortrows(posAndDummy,size(pos,2)); 

%Perform the tracking
tracks = track(posAndDummy,trackParams.maxDisp,trackParams);
% delete dummy track
tracks(tracks(:,1) == 10000,:) = [];
end
