# Supplementary material for: Visualisation of dCas9 target search in vivo using an open-microscopy framework
Source: Nat Commun. 2019 Aug 7;10:3552. doi: 10.1038/s41467-019-11514-0 (PMC6685946; doi:10.1038/s41467-019-11514-0)
Supplement: Supplementary file 4 — Supplementary Software 1 [file 41467_2019_11514_MOESM4_ESM.zip › Scripts_NC_dCas9/Result generation/histDadaptedKM_simulations.m]

%% Function to calculate diffusion coefficient from tracks of simulations
%Heavily based on Stephan Uphoff's HistD software
%Only change of histDadaptedKM is the steplengtharray usage

%Required inputs:
% track matrix
% frametime (s)
% imname (leave '' to skip)
%Outputs:
% Array of diffusion coefficients (Dmle)
% Track-id (At)

function [Dfit,a] = histDadaptedKM_simulations(tracks,frametime,steplengtharray,imname)
close all;
% function D = histD(tracks, params) calculates the diffusion coefficient
% for each track in "tracks" and plots a histogram of D.
%
% Stephan Uphoff. 09.09.11
%
% save D histogram in text file- to combine several data later on
% AP 30.01.12
% specify textfile of Dcoeff: number of localized molecules, number of tracked molecules, parameter settings
% AP 03.06.12

pixel = 1; % length per pixel - this is already changed to �m in TrackMatlabdata_to_DperTrack.m
dT = frametime; % time per frame
sigmaNoise = 0; % localization noise
DhistMinSteps = 3; % minimum number of steps for a track to be analyzed --> Actual value is 1 higher than this!
DhistMaxSteps = 200; % max number of steps for a track to be analyzed
rangeD = 0:0.1:2; % D range for the histogram
nMolecules = max(tracks(:,4));

%Initiating parameters
MSD = zeros(nMolecules,1);
kk = 1;
%% Main algorithm
%Loop over every input
for ii = 1:nMolecules
    %Get the number of steps of this track
    DhistSteps = steplengtharray(ii);
    %Check if it has enough steps
    if DhistSteps > DhistMinSteps && DhistSteps <DhistMaxSteps %
        xx = find(tracks(:,4)==ii);
        % sum all squared displacement in the track
        for jj = 1:3
            %Account for 1-frame memories
            if tracks(xx(jj+1),3)-tracks(xx(jj),3)==2
                MSD(kk) = MSD(kk) + (((tracks(xx(jj+1),1) - tracks(xx(jj),1))^2 +...
                    (tracks(xx(jj+1),2) - tracks(xx(jj),2))^2)/2);
            else
                MSD(kk) = MSD(kk) + ((tracks(xx(jj+1),1) - tracks(xx(jj),1))^2 +...
                    (tracks(xx(jj+1),2) - tracks(xx(jj),2))^2);
            end
        end
        %Devide by total number of steps
        MSD(kk) = MSD(kk)/jj; % mean square displacement
    end
    kk = kk + 1;
end

%Remove 0-entries
a = find(MSD>0);
MSD = MSD(a);
%Change of names
MSDfit = MSD;
MSDfit = MSDfit*pixel^2; %convert to length-scale

% calculate D from MSD and correct for localization noise
%Note: localization noise set to 0
% Dfit = MSDfit/(4*dT) - sigmaNoise^2*pixel^2/dT;
Dfit = MSDfit/(4*dT) - 0.04^2*pixel^2/dT;
% keyboard
% Dfit = Dfit(find(Dfit>0));
end
