# Supplementary material for: Visualisation of dCas9 target search in vivo using an open-microscopy framework
Source: Nat Commun. 2019 Aug 7;10:3552. doi: 10.1038/s41467-019-11514-0 (PMC6685946; doi:10.1038/s41467-019-11514-0)
Supplement: Supplementary file 4 — Supplementary Software 1 [file 41467_2019_11514_MOESM4_ESM.zip › Scripts_NC_dCas9/Result generation/plasmidcopynr_koffrate_levmar.m]

function [ydata] = plasmidcopynr_koffrate_levmar(arrin)
%% Simulate pTarget-finding of sites for dCas9 - levmar
%output: datapoints belonging to dCas9 concentrations
%inputs: nrplasmids, extrakofftargetrate
%assumed constants: DNA genomic, kon, koff, DNA single plasmid,
%induction_time, fluorophore maturation time

%Note: nrplamids is divided by 100
nrplasmids = arrin(1)*100;
extrakofftargetrate = arrin(2);
fprintf('NrPlasmids: %.2f \t extrakofftarget: %.4f \n',nrplasmids,extrakofftargetrate)

ydata=[];

%input dCas9intervals - should be identical to found experimental dCas9 copy nr averages
dCas9intervals = [105,300,500,700,900];

%Assumed kfree->bound and kbound->free rates
kon = 40;
koff = 60;

%Assumed plasmid, genomic DNA sites
DNAsinglePlasmid = 2800*2; %Asseldonk, de Vos
DNAgenomic = 2530294;
nrPAMsites = (1/16)*(DNAgenomic*3+nrplasmids*DNAsinglePlasmid); %nr of total PAM sites

induction_time = 90; %minutes of nisin induction
fluorophore_maturation_time = 20; %minutes for fluo maturation

nrtargetsites = 5*nrplasmids; %nr of total target sites
kofftarget = extrakofftargetrate; %koff-target

%state options:
% 1: PAMscreening
% 2: free
% 3: bound to target

%How often to replicate calculations
reptimes = [9060,8486,7912,7339,6024,4708,3299,1889,1875,1850,1825];
reptimes = (reptimes./.7)./.95;

%Loop over dCas9intervals
for cas9concid = 1:size(dCas9intervals,2)
    nrdCas9 = dCas9intervals(cas9concid);
    %Iterate a few times, so at least some amount of particles are simulated
    iterationtime = ceil(reptimes(cas9concid)/nrdCas9);
    particlestate=[];
    for iteration = 1:iterationtime
        totalboundunits = 0;
        %Loop over all dCas9 units
        for cas9unit = 1:nrdCas9
            %timeLimit is assumed on constant dCas9 unit production during
            %1.5hr - 20min (maturation time fluorophore)
            %All fluorophores are produced somewhere from 20 minutes ago to 70
            %minutes ago. Assuming even spread
            timestart = induction_time*60; %First time it can be made and seen during sptPALM
            timeend = fluorophore_maturation_time*60; %If made after this, fluorophore not matured to be seen
            timelimit = timestart-(timestart-timeend)/nrdCas9*cas9unit;

            %Starting probabilities of both are based on k1/k2
            %Not just free, as we start observing when fluorophore matures,
            %which can happen at some other time. 
            c1 = kon/(koff+kon+kofftarget);
            c2 = koff/(koff+kon+kofftarget);
            c3 = 1-c1-c2;
            %initial state
            p = rand();
            if p<=c1
                state = 1; %PAMscreening
                t_stateChange = log(rand())/(-1*koff); %in seconds
            elseif p <= (c1+c2)
                state = 2; %free
                t_stateChange = log(rand())/(-1*kon);
            else
                state = 3; %target-bound
                t_stateChange = log(rand())/(-1*kofftarget);
            end

            %STarting to loop over the state transitions
            %Starting time left is the time limit
            timeleft = timelimit;
            %Check for if no state change is wanted, this is normally 0
            noStateChange = 0;
            while timeleft > 0
                %If the particle is still active
                %Decrease time with stateChange-time
                timeleft = timeleft-t_stateChange;
                %Prevent statechanges if this was the last one (as that
                %improportionally impacts long statetimes)
                if timeleft < 0
                    noStateChange = 1;
                end
                %Switch states if we want it
                if noStateChange == 0
                    if state == 1 %if PAMscreening
                        state = 2; %Now free
                        t_stateChange = log(rand())/(-1*kon);
                    elseif state == 2 %if free
                        %This point means the free dCas9 bumped into DNA
                        %if this happens to be a target, it will bound
                        %permanently to it
                        if rand() <= (nrtargetsites-totalboundunits)/nrPAMsites
                            state = 3;
                            t_stateChange = log(rand())/(-1*kofftarget);
                        else
                            state = 1; %Now PAMscreening on a non-target
                            t_stateChange = log(rand())/(-1*koff);
                        end
                    elseif state == 3 %if was on target
                        state = 2; %Now free
                        t_stateChange = log(rand())/(-1*kon);
                    end
                end
            end
            %Count total bound units to subtract for next molecule
            if state == 3
                totalboundunits = totalboundunits+1;
            end
            %Now at end of simulation for this particle
            particlestate(cas9unit,iteration) = state;
%             fprintf('Particle %.0f ended in state %.0f\n',cas9unit,state);

        end
    end

ydata(cas9concid) =  size(particlestate(particlestate==3),1)./(size(particlestate,1)*size(particlestate,2))

end

end
