# Supplementary material for: Visualisation of dCas9 target search in vivo using an open-microscopy framework
Source: Nat Commun. 2019 Aug 7;10:3552. doi: 10.1038/s41467-019-11514-0 (PMC6685946; doi:10.1038/s41467-019-11514-0)
Supplement: Supplementary file 4 — Supplementary Software 1 [file 41467_2019_11514_MOESM4_ESM.zip › Scripts_NC_dCas9/Result generation/pTarget_levmar_global_smoothed.m]

function [ydata] = pTarget_levmar_global_smoothed(arrin)
%arrin is array of order [Dplasmid, Pplasmid1, Pplasmid2, Pplasmid3, Pplasmid4, Pplasmid5]
%result is 1x400 array consising of 5x 1x80 array belonging to the 5 made
%populations with these arrin values
fprintf('%.2f | %.2f - %.2f - %.2f - %.2f - %.2f |\n',arrin);

xlimit = 2.5;
logbins = logspace(-2,log10(xlimit),41);
for i = 1:size(logbins,2)-1
    logbinsmid(i) = (logbins(i)*logbins(i+1))^.5;
end

%% First, get pNonTarget data 
%% Load data from simulation (arbitrary, 100k particles with xlim 2.5 with 41 bins)
Dlist_0ins_logbinvals(:,1) = [0.000229025911158767 0.000260256717225872 0.000353949135427185 0.000468462091006569 0.000687077733476301 0.000853642032500859 0.00146784788515392 0.00189466890140435 0.00248805421667933 0.00359154269771703 0.00419533828168105 0.00545498079305427 0.00749539345610510 0.00994180659802830 0.0109099615861085 0.0139393497746177 0.0156049927648633 0.0179160724138290 0.0204249471678864 0.0234231045503284 0.0254426966760012 0.0277641865936560 0.0299399327496643 0.0322301918612519 0.0343330661364370 0.0363838890681769 0.0401211755275404 0.0449931812740087 0.0480329797312069 0.0508853933520024 0.0537586275101760 0.0562675022642334 0.0583807868081075 0.0599943784549079 0.0585265305697540 0.0527384211786506 0.0480746208059630 0.0416306644874504 0.0333857316857348 0.0250366961971289];
Dlist_0ins_logbinvals(:,2) = [0.000125031257814454 0.000208385429690756 0.000260481787113445 0.000343835958989747 0.000479286488288739 0.000771026089855797 0.000896057347670251 0.00115653913478370 0.00161498708010336 0.00217762774026840 0.00282362257230974 0.00394890389263983 0.00534508627156789 0.00667875302158873 0.00834583645911478 0.00995040426773360 0.0123885137951154 0.0138680503459198 0.0171292823205801 0.0191610402600650 0.0214428607151788 0.0250896057347670 0.0265378844711178 0.0298720513461699 0.0327269317329332 0.0376239893306660 0.0428961407018421 0.0469700758522964 0.0500958572976577 0.0540655997332667 0.0597024256064016 0.0620467616904226 0.0631199466533300 0.0645890639326498 0.0622968242060515 0.0565141285321330 0.0522109694090189 0.0429899141452030 0.0357797782779028 0.0256209885804785];
Dlist_0ins_logbinvals(:,3) = [0.000126572932378411 0.000147668421108146 0.000242598120391954 0.000295336842216292 0.000400814285864968 0.000748889849905598 0.000685603383716392 0.00108641766958136 0.00152942293290580 0.00182475977512209 0.00275296127923044 0.00361787631714958 0.00452498233252819 0.00579071165631230 0.00802683346166422 0.00909215564251585 0.0104211714324892 0.0123619563956248 0.0141339774489225 0.0165810541415718 0.0188593669243832 0.0212009661733838 0.0233527060238168 0.0251880135433038 0.0286793169280749 0.0328562236965625 0.0379085932473341 0.0425390530235109 0.0464311706941471 0.0526437921250541 0.0583712173151772 0.0622316917527187 0.0654065628065438 0.0698682586728828 0.0675161116795173 0.0656069699494763 0.0588775090446908 0.0523379075384729 0.0426445304671596 0.0328984146740220];
Dlist_0ins_logbinvals(:,4) = [0.000168376742962378 0.000126282557221784 0.000199947382267824 0.000399894764535649 0.000305182846619311 0.000894501446987635 0.00107340173638516 0.000989213364903973 0.00182057353328072 0.00208366219415943 0.00287292817679558 0.00377795317021836 0.00493554327808472 0.00599842146803473 0.00709287029729019 0.00933438568797685 0.0117653249144962 0.0132175743225467 0.0149329123914759 0.0165430149960537 0.0187213891081294 0.0207734806629834 0.0242567745330176 0.0264246250986583 0.0288345172323073 0.0339489607997895 0.0371060247303341 0.0421257563799000 0.0473454354117338 0.0526072086293081 0.0599105498553012 0.0629413312286240 0.0650776111549592 0.0666877137595370 0.0682451986319390 0.0641304919757958 0.0580584056827151 0.0493554327808472 0.0417890028939753 0.0329281767955801];
Dlist_0ins_logbinvals(:,5) = [8.38328373223792e-05 0.000104791046652974 0.000157186569979461 0.000282935825963030 0.000366768663285409 0.000576350756591357 0.000911682105880874 0.00104791046652974 0.00165569853711699 0.00222157018904305 0.00297606572494446 0.00369912394684998 0.00466320157605734 0.00628746279917844 0.00793268223163013 0.00939975688477177 0.0114850987131659 0.0133503793435889 0.0158339271492644 0.0169866286624471 0.0201513182713669 0.0215136018778556 0.0250345810453955 0.0279372930376829 0.0313534811585698 0.0345915245001467 0.0380915454583560 0.0432682231630130 0.0494718531248690 0.0540931382822652 0.0583162174623800 0.0617219264786017 0.0635138533763675 0.0672758519512093 0.0664375235779855 0.0620782160372218 0.0560632099593411 0.0490526889382571 0.0399253887747831 0.0298654482960976];

%% Next, smooth the simulation data over 5 bins
for i = 1:5
    %Savitzky-Golay filtering
    smoothorder = 3;
    framelen = 7;
    Dlist_0ins_logbinsvals_smoothed(:,i) = sgolayfilt(Dlist_0ins_logbinvals(:,i),smoothorder,framelen);
end
%% Next, make the total population based on the arrin values
%First, make an correctly sampled D-population for Dplasmid only
xdatabins = logbinsmid;
ydataplasmidbins = ((4./arrin(1)).^4.*(xdatabins.^(3)).*exp(-4.*(xdatabins./arrin(1))))./6;
ydataplasmidbins = ydataplasmidbins./sum(ydataplasmidbins);

%% Next, make the 5 bins and add them behind one another, based on pPlasmid and 1-pPlasmid
ydata(1,1:40) = arrin(2)*ydataplasmidbins+(1-arrin(2))*Dlist_0ins_logbinsvals_smoothed(:,1)';
ydata(1,41:80) = arrin(3)*ydataplasmidbins+(1-arrin(3))*Dlist_0ins_logbinsvals_smoothed(:,2)';
ydata(1,81:120) = arrin(4)*ydataplasmidbins+(1-arrin(4))*Dlist_0ins_logbinsvals_smoothed(:,3)';
ydata(1,121:160) = arrin(5)*ydataplasmidbins+(1-arrin(5))*Dlist_0ins_logbinsvals_smoothed(:,4)';
ydata(1,161:200) = arrin(6)*ydataplasmidbins+(1-arrin(6))*Dlist_0ins_logbinsvals_smoothed(:,5)';
end
