# Supplementary material for: Visualisation of dCas9 target search in vivo using an open-microscopy framework
Source: Nat Commun. 2019 Aug 7;10:3552. doi: 10.1038/s41467-019-11514-0 (PMC6685946; doi:10.1038/s41467-019-11514-0)
Supplement: Supplementary file 4 — Supplementary Software 1 [file 41467_2019_11514_MOESM4_ESM.zip › Scripts_NC_dCas9/Simulations/Simulation_2pop_dCas9_logbins.m]

function [ydata] = Simulation_2pop_dCas9_logbins(varargin)
%% Function description
% Martens et al., 2019
% Simulation of a 2-state dCas9 system. The dCas9 is confined in a cell,
% and is free to move around. dCas9 has one of two states - bound or
% unbound, and can switch between the two states with k1 (bound to free)
% and k2 (free to bound) rate constants. 
% The simulation itself constists of a number of particles that are all
% tracked for 4 frames, but are simulated with a shorter steptime between
% the frames. Each molecule randomly starts in one of two states in a
% random location in the cell, then gets a certain period of equilibrium
% time in which the position in the cell and the dCas9 state are probed. 
% Only then a track of 4 frames is recorded, and a distribution is made.

% Output variables:
% ydata - data of the diffusion coefficient distrubtion

% Input variables:
% D1 - diffusion coefficient of the bound state (um2/s)
% D2 - diffusion coefficient of the free state (um2/s)
% k1 - rate constant of bound --> free state (s-1)
% k2 - rate constant of free --> bound state (s-1)
% settings - containing: (default value in brackets)
%     - equilib_time [1]      time each molecule gets to equibrilate in the cell
%     - Nparticles [10000]    Number of particles to be simulated
%     - Binsize [0.05]        Binsize of final diffusion coefficient distribution
%     - Frametime [0.01]      Frametime in seconds
%     - Steptime [0.00001]    Steptime of simulation in seconds. Recommended is ~ Frametime/1000
%     - NFrames [4]           Number of steps each particle has
%     - sigmaerror [0.0385]   Localization uncertainty (�m)
%     - xdimcell [0.5]        'Middle' part of cell (cylinder length) (�m)
%     - radiusofcell [0.5]    'Radius' of spheres on outside of cell (�m)

%Make variables if they do not exist
if nargin < 1
    inarr = [0,1.95,100,60]; %D1, D2, k1, k2
else
    inarr = cell2mat(varargin(1,1));
end
if nargin < 2
    if ~exist('settings','var')                 settings = struct(); end
    if ~exist('settings.equilib_time','var')    settings.equilib_time = 1; end
    if ~exist('settings.Nparticles','var')      settings.Nparticles = 10000; end
    if ~exist('settings.Binsize','var')         settings.Binsize = 0.05; end
    if ~exist('settings.Frametime','var')       settings.Frametime = 0.01; end
    if ~exist('settings.Steptime','var')        settings.Steptime = 0.0001; end
    if ~exist('settings.NFrames','var')         settings.NFrames = 4; end
    if ~exist('settings.sigmaerror','var')      settings.sigmaerror = 0.0385; end
    if ~exist('settings.xdimcell','var')        settings.xdimcell = 0.5; end
    if ~exist('settings.radiusofcell','var')    settings.radiusofcell = 0.5; end
    if ~exist('settings.fulltracking','var')    settings.fulltracking = 0; end
else
    s = varargin(1,2);
    settings = s{1,1};
end

%Logarithmic bins:
logbins = logspace(-2,log10(2.5),41);
for i = 1:size(logbins,2)-1
    binmidpoints(i) = (logbins(i)*logbins(i+1))^.5;
end

%linking new code to old code
D1 = inarr(1);
D2 = inarr(2);
k1 = inarr(3);
k2 = inarr(4);
Nparticles = settings.Nparticles;
Frametime = settings.Frametime;
Binsize = settings.Binsize;
Steptime = settings.Steptime;
NFrames = settings.NFrames+1;
sigmaerror = settings.sigmaerror;
xdimcell = settings.xdimcell;
radiusofcell = settings.radiusofcell;
runtime = settings.equilib_time;
fulltracking = settings.fulltracking;
xlimit=2.5; %Limit of diffusion coefficient histograms (x)

fprintf('------%.2f-%.2f-%.2f-%.2f-%.4f-------\n',D1,D2,k1,k2,sigmaerror);

%For now, all tracks have the same length (NFrames). This might be changed
%later
tracklengtharr = ones(Nparticles,1)*NFrames;
Poslist = zeros(Nparticles*(NFrames-1),3);

%Starting probabilities of both are based on k1/k2
c1 = k2/(k1+k2);
c2 = 1-c1;
%Prevent NaN values if k1+k2 == 0
if (isnan(c1) || isnan(c2)) c1 = 0.5; c2 = 0.5; end

%Showing variables of simulation in case of batch-simulations
% fprintf('Variables:\t%.2f\t%.2f\t%.2f\t%.2f\t%.2f\t%.2f\n',D1,D2,k1,k2,c1,c2);

%% Start to simulate movement in cell and confinement effects
% fprintf('Performing simulation...')
%% Starting conditions for each particle
cont = zeros(Nparticles,1);
D = zeros(Nparticles,1);
t_stateChange = zeros(Nparticles,1);
startpos = zeros(Nparticles,3);

for h = 1:Nparticles
    %% Give each particle a starting position
    while cont(h) == 0
        startpos(h,1) = xdimcell*rand(1); %random x positions
        startpos(h,2:3,1) = (rand(2,1)-radiusofcell)/(radiusofcell*2); %random y,z positions
        % Check whether start poisiton is acceptible
        if startpos(h,2)^2+startpos(h,3)^2<radiusofcell^2
            if startpos(h,1)<radiusofcell
                if(startpos(h,1)-radiusofcell)^2 + startpos(h,2)^2+startpos(h,3)^2<radiusofcell^2
                    cont(h) = 1;
                end
            elseif startpos(h,1)>(xdimcell-radiusofcell)
                if(startpos(h,1)-(xdimcell-radiusofcell))^2 + startpos(h,2)^2+startpos(h,3)^2<radiusofcell^2
                    cont(h) = 1;
                end
            else
                cont(h) = 1;
            end
        end
    end
    %% Give each particle a starting fraction
    y = rand();
    if y >c1
        D(h) = D2; %Freely moving
        %get time that this state is active based on rate constant
        p = rand();
        t_stateChange(h) = log(p)/(-1*k2); %time before changing to bound
    else
        D(h) = D1; %Bound
        %get time that this state is active based on rate constant
        p = rand();
        t_stateChange(h) = log(p)/(-1*k1); %time before changing to free
    end
end
%% Movement of the particles
%Set startime of all particles to 0
t = zeros(Nparticles,1);
k = zeros(Nparticles,1);

%In the beginning, all particles need to be run/simulated
running_particles = ones(Nparticles,1);
%In the beginning, all particles have a certain time before a snapshot%In 
%should be taken
%First snapshot should be taken after equilibrium time + 1 frametime
t_takeSnapshot = ones(Nparticles,1)*(runtime+Frametime);
%Repeating this part while not all molecules are done
while sum(running_particles > 0)
    %% State-changing of particles
    %check which particles should be state-changed
    particles_tobeStateChanged = t_stateChange <= 0;
    %check which of those particles should be changed from bound to free
    particles_tobeStateChanged_BoundToFree = (particles_tobeStateChanged .* ((D.*particles_tobeStateChanged) == D1));
    %if any needs to be state-changed bound to free
    if sum(particles_tobeStateChanged_BoundToFree) > 0
        D(particles_tobeStateChanged_BoundToFree == 1) = D2;
        p = rand(Nparticles,1);
        t_stateChange(particles_tobeStateChanged_BoundToFree == 1) = log(p(particles_tobeStateChanged_BoundToFree == 1))/(-1*k2);
    end
    particles_tobeStateChanged = t_stateChange <= 0;
    particles_tobeStateChanged_FreeToBound = (particles_tobeStateChanged .* ((D.*particles_tobeStateChanged) == D2));
    %if any needs to be state-changed free to bound
    if sum(particles_tobeStateChanged_FreeToBound) > 0
        D(particles_tobeStateChanged_FreeToBound == 1) = D1;
        p = rand(Nparticles,1);
        t_stateChange(particles_tobeStateChanged_FreeToBound == 1) = log(p(particles_tobeStateChanged_FreeToBound == 1))/(-1*k1);
    end
    %% Movement of particles
    %make stepsize based on D
    k(running_particles == 1) = sqrt(2*D(running_particles)*Steptime);
    %Change in xyz position
    dxyz = k.*(randn(Nparticles,3).*(running_particles == 1));
    %get the new position 
    newpos = running_particles.*startpos+dxyz;
    %Check if the molecules are inside the cell
    squared = newpos(:,2).^2 + newpos(:,3).^2;
    % capcond == 1 is necessary for continuation
    %Splitting up in two parts 
    capcond1 = ...
        running_particles .* ...
        ((newpos(:,1) < radiusofcell) .*...
        (newpos(:,1)-radiusofcell).^2 + newpos(:,2).^2+newpos(:,3).^2<radiusofcell^2);
    capcond2 = ...
        running_particles .* ...
        ((newpos(:,1) >= radiusofcell) .*...    
        (newpos(:,1)>(xdimcell-radiusofcell)) .* ...
         (newpos(:,1)-(xdimcell-radiusofcell)).^2 + newpos(:,2).^2+newpos(:,3).^2<radiusofcell^2);
     capcond = capcond1 .* capcond2;
     
     %now check all particles that are in the cell at the end of the step
     particlesincell = (newpos(:,1)>0) .* (newpos(:,1)<xdimcell) .* (squared<radiusofcell^2) .* capcond;
     %increase time, position, etc of all particles in the cell
     %but keep time, position, etc of all particles NOT in cell (~particlesincell part)
     startpos = newpos.*boolean(particlesincell) + startpos.*boolean(~particlesincell);
     t = t+boolean(particlesincell).*Steptime;
     t_stateChange = t_stateChange-boolean(particlesincell).*Steptime;
     %Reduce time necessary to next snapshot with Steptime, if they're
     %correct
     t_takeSnapshot = t_takeSnapshot-boolean(particlesincell).*Steptime;
     
     %take a snapshot if t_takeSnapshot == 0. Floating point errors give a
     %sligth result, so < 1e-9 is used
     if min(t_takeSnapshot) < 1e-9
         %Get list of molecules that need to be added to Poslist
         molecules_snapshot = abs(t_takeSnapshot) < 1e-9;
         %list of indeces to be added to poslist
         Poslistindex = (molecules_snapshot.*[0:Nparticles-1]').*(NFrames-1)+molecules_snapshot.*round((t-runtime)./Frametime,1);
         %list of results (posisions) to be added to poslist at prev specified
         %indeces
         Poslistresult = molecules_snapshot.*newpos;
         %remove zeros while adding to poslist
         Poslist(Poslistindex(Poslistindex>0),:) = Poslistresult(Poslistindex>0,:);
         %reset time to take a snapshot to the frametime
         t_takeSnapshot = t_takeSnapshot+molecules_snapshot.*Frametime;
     end         
    %find the particles that still need to be run (i.e. not over the last time
    %needed)
    running_particles = t < (runtime + (tracklengtharr-.5).*Frametime);
end
%Clean up position list
Possize = size(Poslist);
localizationerror = normrnd(0,sigmaerror, Possize(1), Possize(2));
Poslist = Poslist + localizationerror; %place where it adds localization uncertainty
Poslist = Poslist+100; % tracking can't handle negative values
%% Perform complete tracking if this is wanted
%Normally, this is unneccessary, as each particle is simulated to not
%interact with each other - thus you can also just provide particle ID as
%track ID
if fulltracking
    % Add frame values for tracking software
    %To prevent long tracking times, the xyz position for the tracks are
    %placed in a massive cube, to lower number of frames necessary, while
    %keeping sufficient separation between tracks
    
    %Change xyz position in a cube per track for tracking software
    %First, increase nr of particles next full 3-power:
    maxnradjust = (ceil((Nparticles)^(1/3)))^3;
    %Get size of cube
    edgesize = maxnradjust^(1/3);
    
    %Initiate variables
    xdist = 0;
    ydist = 0;
    zdist = 0;
    tdist = 0;
    k=1;
    multiplication = 25; %Distance in �m between particles
    for i = 1:numel(Poslist(:,1))
        Poslist(i,4)=mod(i-1,NFrames-1)+1;
        %Every molecule...
        if mod(i,NFrames-1) == 1
            %Move xyz position of every particle along the cube in three
            %dimensions
            xdist = (mod(k-1,edgesize)+1)*multiplication;
            ydist = (ceil((mod(k,(edgesize^2))-1)/edgesize))*multiplication;
            zdist = (ceil(k/(edgesize^2)))*multiplication;
            k = k+1;
        end
        %Increasing the frame every 100 particles is necessary for fast
        %tracking - memory overflow otherwise
        if mod(ceil(i/(NFrames-1)),100) == 0
            %only once per molecule
            if mod(i,NFrames-1) == 1
                tdist = tdist+8;
            end
        end
        Poslist(i,1:4)=Poslist(i,1:4)+[xdist ydist zdist tdist];
    end
    pos(:,1:2) = Poslist(:,1:2);
    pos(:,3) = Poslist(:,4);
    % initialise and run tracking software
    trackparams.maxDisp = 8*0.128;
    trackparams.mem = 0;
    trackparams.dim = 2;
    trackparams.good = 0;
    trackparams.quiet = 1;
    tracks = trackWithDummy(pos,trackparams);
else%If full tracking is not wanted, just add Nparticle ID to end of Poslist
    for i = 1:numel(Poslist(:,1))
        Poslist(i,4)=ceil(i/(NFrames-1));
    end
    tracks = Poslist;
end
%% Get D values
[D, ~] = histDadaptedKM_simulations(tracks,0.01,tracklengtharr,'');

%% Making histogram
binwidthfit = Binsize/10;
binwidthdata = binwidthfit*10;
D(D>xlimit) = [];
h1 = histogram(D,logbins,'Normalization','probability','FaceColor',[0.650980392156863 0.650980392156863 0.650980392156863]);
HistValues = h1.Values;
xposedges = h1.BinEdges;
xpos=[];
for i = 1:size(xposedges,2)-1
    xpos(i) = xposedges(i)*0.5+xposedges(i+1)*0.5;
end

%Padding ydata to required nr of bins (if last bin happens to be empty)
% ydata = [HistValues zeros(1,(size(logbins,2)-1)-size(HistValues,2))];
ydata = HistValues;

%Aestetics
% set(gcf,'Color','white')
% set(gca,'XScale','log')
% xlabel('Diffusion coefficient (�m/s^2)')
% ylabel('Fraction of tracks')
end
