# Supplementary material for: Visualisation of dCas9 target search in vivo using an open-microscopy framework
Source: Nat Commun. 2019 Aug 7;10:3552. doi: 10.1038/s41467-019-11514-0 (PMC6685946; doi:10.1038/s41467-019-11514-0)
Supplement: Supplementary file 6 — Source Data [file 41467_2019_11514_MOESM6_ESM.xlsx]

## Sheet: Fig2
Source data of
pNonTarget available on
10.5281/zenodo.1422461

## Sheet: Fig3
Source data of
pTarget available on
10.5281/zenodo.1422461

## Sheet: SFig4
Identical to Fig2

## Sheet: SFig5
Underlying source data of:
no-sgRNA pNonTarget
no-sgRNA pTarget
Available in
10.5281/zenodo.1422461

## Sheet: SFig6
a
For underlying pNonTarget source data - see Fig2
b
Underlying source data for qPCR experiment:
		Well
		Dilution
SAMPLE ID		10x	100x	1000x
pLAB-dCas9-pTarget nisin=0		A02	B01	B02
pLAB-dCas9-pTarget nisin=0		A04	B03	B04
pLAB-dCas9-pTarget nisin=0		A06	B05	B06
pLAB-dCas9-pTarget nisin=0		A08	B07	B08
pLAB-dCas9-pTarget nisin=0,4		A10	B09	B10
pLAB-dCas9-pTarget nisin=0,4		A12	B11	B12
pLAB-dCas9-pTarget nisin=0,4		A14	B13	B14
pLAB-dCas9-pTarget nisin=0,4		A16	B15	B16
pLAB-dCas9-pTarget nisin=2		A18	B17	B18
pLAB-dCas9-pTarget nisin=2		A20	B19	B20
pLAB-dCas9-pTarget nisin=2		A22	B21	B22
pLAB-dCas9-pTarget nisin=2		A24	B23	B24
pLAB-dCas9-pNonTarget nisin=0		C02	D01	D02
pLAB-dCas9-pNonTarget nisin=0		C04	D03	D04
pLAB-dCas9-pNonTarget nisin=0		C06	D05	D06
pLAB-dCas9-pNonTarget nisin=0		C08	D07	D08
pLAB-dCas9-pNonTarget nisin=0,4		C10	D09	D10
pLAB-dCas9-pNonTarget nisin=0,4		C12	D11	D12
pLAB-dCas9-pNonTarget nisin=0,4		C14	D13	D14
pLAB-dCas9-pNonTarget nisin=0,4		C16	D15	D16
pLAB-dCas9-pNonTarget nisin=2		C18	D17	D18
pLAB-dCas9-pNonTarget nisin=2		C20	D19	D20
pLAB-dCas9-pNonTarget nisin=2		C22	D21	D22
pLAB-dCas9-pNonTarget nisin=2		C24	D23	D24
Calibration data indicated with 'std A' in 'Sample' column
Well	Fluor	Target	Content	Sample	Cq	Starting Quantity (SQ)
A01	SYBR		Std-1	std A 10E8	7.80327	100000000
A02	SYBR		Unkn	1 10xv	13.5032	1.73839e+07
A03	SYBR		Std-2	std A 10E7	14.4807	10000000
A04	SYBR		Unkn	2 10xv	13.5415	1.69038e+07
A05	SYBR		Std-3	std A 10E6	19.1506	1000000
A06	SYBR		Unkn	3 10xv	13.479	1.76954e+07
A07	SYBR		Std-4	std A 10E5	21.9048	100000
A08	SYBR		Unkn	4 10xv	13.8406	1.35801e+07
A09	SYBR		Std-5	std A 10E4	25.0563	10000
A10	SYBR		Unkn	5 10xv	15.3072	4.64223e+06
A11	SYBR		Std-6	std A 10E3	28.5507	1000
A12	SYBR		Unkn	6 10xv	14.2159	1.03181e+07
A13	SYBR		Std-7	std A 10E2	29.513	100
A14	SYBR		Unkn	7 10xv	14.5412	8.13236e+06
A15	SYBR		Std-8	std A 10E1	29.62	10
A16	SYBR		Unkn	8 10xv	14.525	8.22903e+06
A17	SYBR		Std-1	std A 10E8	7.77655	100000000
A18	SYBR		Unkn	9 10xv	14.3582	9.29754e+06
A19	SYBR		Std-2	std A 10E7	12.9303	10000000
A20	SYBR		Unkn	10 10xv	14.1236	1.10395e+07
A21	SYBR		Std-3	std A 10E6	20.1924	1000000
A22	SYBR		Unkn	11 10xv	14.3013	9.69333e+06
A23	SYBR		Std-4	std A 10E5	23.7658	100000
A24	SYBR		Unkn	12 10xv	14.4337	8.79761e+06
B01	SYBR		Unkn	1 100xv	17.2386	1.12925e+06
B02	SYBR		Unkn	1 1000xv	20.96	74108.2
B03	SYBR		Unkn	2 100xv	17.1947	1.16614e+06
B04	SYBR		Unkn	2 1000xv	21.1984	62242.5
B05	SYBR		Unkn	3 100xv	17.1466	1.20789e+06
B06	SYBR		Unkn	3 1000xv	21.1235	65746.7
B07	SYBR		Unkn	4 100xv	17.6195	854499
B08	SYBR		Unkn	4 1000xv	21.4809	50613.3
B09	SYBR		Unkn	5 100xv	19.1271	283457
B10	SYBR		Unkn	5 1000xv	22.9124	17752.1
B11	SYBR		Unkn	6 100xv	18.0209	636965
B12	SYBR		Unkn	6 1000xv	21.6399	45053.9
B13	SYBR		Unkn	7 100xv	18.4235	474373
B14	SYBR		Unkn	7 1000xv	22.1511	30991.7
B15	SYBR		Unkn	8 100xv	18.2884	523696
B16	SYBR		Unkn	8 1000xv	22.0699	32888.1
B17	SYBR		Unkn	9 100xv	17.8125	741938
B18	SYBR		Unkn	9 1000xv	21.7496	41576.6
B19	SYBR		Unkn	10 100xv	18.0221	636397
B20	SYBR		Unkn	10 1000xv	21.6457	44862.6
B21	SYBR		Unkn	11 100xv	18.0149	639769
B22	SYBR		Unkn	11 1000xv	21.7427	41787.3
B23	SYBR		Unkn	12 100xv	18.3697	493435
B24	SYBR		Unkn	12 1000xv	21.6423	44974.6
C01	SYBR		Std-1	std A 10E8	7.64075	100000000
C02	SYBR		Unkn	13 10xv	14.6726	7.38658e+06
C03	SYBR		Std-2	std A 10E7	13.9096	10000000
C04	SYBR		Unkn	14 10xv	14.2716	9.90619e+06
C05	SYBR		Std-3	std A 10E6	19.1047	1000000
C06	SYBR		Unkn	15 10xv	14.5347	8.17108e+06
C07	SYBR		Std-4	std A 10E5	21.9488	100000
C08	SYBR		Unkn	16 10xv	14.4475	8.70924e+06
C09	SYBR		Std-5	std A 10E4	25.6251	10000
C10	SYBR		Unkn	17 10xv	14.2342	1.01814e+07
C11	SYBR		Std-6	std A 10E3	28.3452	1000
C12	SYBR		Unkn	18 10xv	14.563	8.00367e+06
C13	SYBR		Std-7	std A 10E2	29.2119	100
C14	SYBR		Unkn	19 10xv	16.0707	2.65468e+06
C15	SYBR		Std-8	std A 10E1	29.8741	10
C16	SYBR		Unkn	20 10xv	16.3424	2.17602e+06
C17	SYBR		Std-5	std A 10E4	25.2719	10000
C18	SYBR		Unkn	21 10xv	14.8642	6.42e+06
C19	SYBR		Std-6	std A 10E3	29.2072	1000
C20	SYBR		Unkn	22 10xv	15.4886	4.06483e+06
C21	SYBR		Std-7	std A 10E2	30.0153	100
C22	SYBR		Unkn	23 10xv	14.9376	6.08421e+06
C23	SYBR		Std-8	std A 10E1	30.0658	10
C24	SYBR		Unkn	24 10xv	15.0449	5.62449e+06
D01	SYBR		Unkn	13 100xv	18.3351	506102
D02	SYBR		Unkn	13 1000xv	21.9873	34937.9
D03	SYBR		Unkn	14 100xv	18.1612	574786
D04	SYBR		Unkn	14 1000xv	21.8709	38044.9
D05	SYBR		Unkn	15 100xv	18.1268	589461
D06	SYBR		Unkn	15 1000xv	22.1324	31418
D07	SYBR		Unkn	16 100xv	18.3721	492570
D08	SYBR		Unkn	16 1000xv	22.149	31039.4
D09	SYBR		Unkn	17 100xv	18.2836	525548
D10	SYBR		Unkn	17 1000xv	21.8469	38719.2
D11	SYBR		Unkn	18 100xv	18.444	467336
D12	SYBR		Unkn	18 1000xv	22.0969	32244.8
D13	SYBR		Unkn	19 100xv	19.5764	204007
D14	SYBR		Unkn	19 1000xv	23.4149	12288.8
D15	SYBR		Unkn	20 100xv	20.066	142570
D16	SYBR		Unkn	20 1000xv	23.8242	9107.41
D17	SYBR		Unkn	21 100xv	18.3647	495255
D18	SYBR		Unkn	21 1000xv	22.2988	27815.1
D19	SYBR		Unkn	22 100xv	19.4599	222169
D20	SYBR		Unkn	22 1000xv	22.8797	18181.5
D21	SYBR		Unkn	23 100xv	18.9569	321062
D22	SYBR		Unkn	23 1000xv	22.3731	26343.8
D23	SYBR		Unkn	24 100xv	18.7254	380333
D24	SYBR		Unkn	24 1000xv	22.4501	24899.4

## Sheet: SFig8
Right-most 3 columns of gel shown in figure
Ladder (Invitrogen 50bp DNA Ladder) shown in right-most column
Uncropped gel:
